# Supplementary material for: Allelic Variations in Phenology Genes of Eastern U.S. Soft Winter and Korean Winter Wheat and Their Associations with Heading Date
Source: Plants (Basel). 2022 Nov 15;11(22):3116. doi: 10.3390/plants11223116 (PMC9693561; doi:10.3390/plants11223116)
Supplement: Supplementary file 1 [file plants-11-03116-s001.zip]

Archive with 1 entries (1 files):
- plants-1979392-supplementary.pdf
